# Supplementary material for: Process Optimization of Phytoantioxidant and Photoprotective Compounds from Carob Pods (Ceratonia siliqua L.) Using Ultrasonic Assisted Extraction Method
Source: Molecules. 2022 Dec 12;27(24):8802. doi: 10.3390/molecules27248802 (PMC9783530; doi:10.3390/molecules27248802)
Supplement: Supplementary file 1 [file molecules-27-08802-s001.zip]

Archive with 1 entries (1 files):
- molecules-2048558-supplementary.pdf
